# Supplementary material for: Sandwich Enzyme-Linked Immunosorbent Assay for Quantification of Callose
Source: Methods Protoc. 2022 Jun 26;5(4):54. doi: 10.3390/mps5040054 (PMC9326611; doi:10.3390/mps5040054)
Supplement: Supplementary file 1 [file mps-05-00054-s001.zip]

Archive with 1 entries (1 files):
- mps-1709713-supplementary.pdf
